# Supplementary material for: Effects of Pulmonary Rehabilitation on Dyspnea, Quality of Life and Cognitive Function in COPD: A Systematic Review
Source: J Clin Med. 2026 Jan 14;15(2):670. doi: 10.3390/jcm15020670 (PMC12841838; doi:10.3390/jcm15020670)
Supplement: Supplementary file 1 [file jcm-15-00670-s001.zip]

Archive with 2 entries (2 files):
- File S1. PRISMA_2020_checklist 1.pdf
- File S2. PRISMA_2020_abstract_checklist 2.pdf
